# Supplementary material for: Genetic analysis of potential biomarkers and therapeutic targets associated with ferroptosis from bronchopulmonary dysplasia
Source: Medicine (Baltimore). 2023 Jul 21;102(29):e34371. doi: 10.1097/MD.0000000000034371 (PMC10662800; doi:10.1097/MD.0000000000034371)
Supplement: Supplementary file 2 [file medi-102-e34371-s002.xlsx]

## Sheet: Sheet1
Table S2. 171 DE-FRGs were retrived from the dataset GSE32472
Gene Symbol	Control	BPD	pvalue	Type
PTGS2	8.16642	8.6818	0.0479589	Up
CHAC1	5.94948	6.08841	0.00851194	Up
SLC40A1	9.93339	10.167	0.00934615	Up
FTH1	11.6273	11.793	0.00148081	Up
NFE2L2	8.97748	9.1977	5.49251e-05	Up
RPL8	11.2695	10.919	0.000595382	Down
CYBB	12.1851	12.4088	0.000788218	Up
G6PD	9.64971	9.94247	4.79122e-05	Up
PGD	11.1472	11.6195	1.95419e-06	Up
VDAC2	8.51384	8.39431	0.0467679	Down
TP53	9.16191	8.82844	5.577e-05	Down
ACSL4	8.30445	8.74522	3.98158e-06	Up
KRAS	8.97074	9.10585	0.0374589	Up
SLC38A1	10.5567	10.1861	0.000187408	Down
SLC1A5	7.02067	7.07187	0.0322689	Up
GOT1	7.1839	6.99595	0.00144771	Down
ALOX5	9.85456	10.2474	2.9718e-06	Up
HMOX1	7.22363	7.532	0.00193685	Up
ATG7	8.59868	8.94676	8.85559e-05	Up
ALOX12B	5.43446	5.52219	0.0319821	Up
ALOX15	6.0893	6.42593	0.0125553	Up
ALOX15B	6.18846	6.33778	0.0023151	Up
ACO1	7.21207	7.05522	0.00136109	Down
ULK1	7.69046	7.92931	0.000762499	Up
ATG3	9.1066	9.20381	0.0295121	Up
MAP1LC3A	5.80608	6.0431	4.37266e-05	Up
GABARAPL1	7.08675	7.292	0.0144276	Up
ATG16L1	7.89194	7.76184	0.0234907	Down
WIPI1	8.38989	9.009	2.15055e-08	Up
SNX4	8.10158	7.94384	0.0154531	Down
ULK2	7.67166	7.50099	0.00309895	Down
SAT1	11.0829	11.2928	0.012303	Up
MAPK3	8.63023	8.76859	0.0381152	Up
MAPK1	10.1535	10.2985	0.00269592	Up
BID	8.24129	8.49787	0.000354249	Up
DPP4	8.79033	8.25177	7.30532e-05	Down
PEBP1	7.85929	7.73534	0.0140071	Down
MAPK8	8.34105	8.11729	0.017195	Down
MAPK14	8.95282	9.51983	7.62419e-08	Up
ACVR1B	7.49049	7.7565	1.91093e-05	Up
TGFBR1	9.10371	9.26096	0.0189244	Up
EPAS1	6.13686	6.46328	0.000123893	Up
HIF1A	9.7501	9.95248	0.0120599	Up
IFNG	5.63792	5.3531	0.00984151	Down
LPIN1	8.5849	8.37844	0.00213091	Down
HMGB1	9.81386	9.69781	0.0230579	Down
TLR4	9.70544	10.1347	0.000309126	Up
ATF3	5.37546	5.50324	0.0208047	Up
ATM	10.6028	10.2676	0.00561306	Down
SIRT1	9.43934	9.33457	0.00632363	Down
BACH1	7.12966	7.43024	0.00282527	Up
LONP1	6.87553	6.75419	0.0130665	Down
CD82	8.71512	9.12576	1.94173e-05	Up
IL1B	8.08017	8.61704	0.00782651	Up
POR	8.15524	8.39059	0.00994276	Up
PTEN	9.51497	9.69364	0.000543311	Up
NR1D1	6.82156	6.5594	3.2406e-06	Down
NR1D2	7.79081	7.38169	0.000167392	Down
TBK1	7.75977	8.04235	0.00024459	Up
USP7	10.3613	10.2344	0.0479516	Down
AQP3	8.49486	8.20107	0.00245572	Down
AGPAT3	7.52756	7.61832	0.0314192	Up
PEX12	6.27239	6.01039	0.00257376	Down
CHP1	10.3766	10.5056	0.0204142	Up
CYP4F8	4.44735	4.54971	0.0109005	Up
MLLT1	7.50955	7.68347	0.00285825	Up
TTPA	4.95721	4.86956	0.00964089	Down
AEBP2	9.00867	8.90723	0.0381135	Down
TIMM9	5.98755	5.57851	0.000218795	Down
DCAF7	9.42352	9.34803	0.0289825	Down
LCE2C	4.39679	4.63146	0.0148589	Up
FAR1	9.28828	9.49792	0.00218195	Up
PHF21A	8.43599	8.84696	2.00452e-05	Up
SMAD7	6.57075	6.39744	0.00167593	Down
PEX3	7.19249	6.85484	0.000536338	Down
ACADSB	7.35031	7.00503	0.000162699	Down
SLC39A14	5.84785	5.73788	0.00734516	Down
MAP3K11	8.13636	8.33318	0.0022082	Up
GSK3B	8.96123	9.11455	0.0418962	Up
BRD7	8.45306	8.34582	0.0381158	Down
MFN2	9.14078	9.24272	0.011124	Up
TGFB1	9.35443	9.5126	0.0128081	Up
MIR214	6.26949	6.48179	0.000900524	Up
LGMN	7.57116	7.81475	0.00869147	Up
SMPD1	7.27329	7.13676	0.000565326	Down
IFNA21	3.18532	3.26571	0.0129347	Up
PPARG	5.04719	5.5169	2.06169e-06	Up
MICU1	8.2588	8.57096	4.1199e-06	Up
MAP3K14	6.9176	6.84499	0.0394555	Down
QSOX1	7.367	7.82341	1.7645e-05	Up
KLF2	10.3018	10.1467	0.0243748	Down
H19	6.9578	7.44333	2.58139e-05	Up
ACSL1	9.65887	10.7387	4.64026e-08	Up
DPEP1	5.91243	5.99914	0.0165429	Up
CYGB	6.30589	6.48236	0.00026578	Up
SLC7A11	4.55215	4.91776	0.000433583	Up
CIRBP	9.59827	9.31082	0.000445334	Down
USP11	8.30217	8.03346	1.03381e-05	Down
NDRG1	8.48708	8.66243	0.00129561	Up
FADS2	7.72714	7.99637	0.0479589	Up
ADAM23	6.30915	5.73773	9.84252e-06	Down
KDM6B	7.42919	7.83174	0.000174678	Up
METTL14	8.18793	8.02376	0.0216004	Down
MEG3	6.07367	6.71162	1.68047e-08	Up
CCDC6	8.45928	8.28727	0.00155798	Down
KMT2D	7.74556	7.97301	0.0495833	Up
AKR1C1	6.69486	6.48923	0.00618932	Down
AKR1C3	5.23857	5.03809	0.0208047	Down
GCLC	8.43252	8.06168	0.017195	Down
NQO1	5.54139	5.38212	0.00605698	Down
CISD1	6.59088	6.36794	0.00121777	Down
SRC	6.93623	7.19699	0.000139031	Up
STAT3	10.306	10.6075	9.23948e-07	Up
CDKN1A	7.42015	7.60943	0.0100458	Up
ENPP2	6.26043	6.06525	0.0277055	Down
FH	7.14914	6.97796	0.0176975	Down
CISD2	9.2144	8.85422	0.0100458	Down
MIR9-1	4.30758	4.44645	0.0133297	Up
CBS	6.01741	6.13191	0.0156047	Up
ISCU	8.75586	8.55081	0.00155778	Down
BRD4	7.32185	7.49179	0.0475589	Up
NF2	7.88109	7.80609	0.0364963	Down
ARNTL	7.81448	7.98377	0.0081626	Up
CA9	6.03181	6.19287	0.000212748	Up
TMBIM4	9.38988	9.51864	0.0041641	Up
AIFM2	5.59915	5.47721	0.00653083	Down
LAMP2	9.38822	9.71052	1.82151e-05	Up
ZFP36	9.16317	9.41739	0.0322689	Up
CHMP5	7.84158	8.00782	0.0208054	Up
RPTOR	7.50152	7.34765	0.00332027	Down
SREBF2	7.75978	7.88037	0.0415399	Up
NT5DC2	6.30351	6.43804	0.0198454	Up
BCAT2	6.75343	6.59895	0.0250596	Down
PLA2G6	6.45295	6.18046	1.21734e-05	Down
PARK7	9.86017	9.6838	0.0168652	Down
FXN	8.02767	7.82737	0.000984053	Down
SUV39H1	6.29384	6.14657	0.0160678	Down
CDH1	5.20428	5.08137	0.00618917	Down
BRD3	7.73848	7.86199	0.00869147	Up
PANX2	6.82896	7.04944	0.00159642	Up
TFAM	8.49495	8.17158	0.000113575	Down
KDM3B	9.60761	9.7473	0.00269663	Up
VDR	6.43184	6.81415	5.24478e-07	Up
NEDD4	6.0465	6.39536	0.00887438	Up
MTF1	8.19745	8.57895	7.30495e-05	Up
COPZ1	9.82879	9.50961	0.00163563	Down
PARP1	9.53138	9.17899	7.93821e-06	Down
PARP2	6.98382	6.69323	7.52557e-05	Down
PARP3	6.18428	6.03162	0.00052236	Down
PARP4	9.45881	9.56386	0.023273	Up
PARP16	7.76697	7.64584	0.0204168	Down
TXN	8.67727	9.04809	0.00112994	Up
CREB5	6.43696	7.08995	3.75032e-05	Up
BEX1	6.16834	6.42837	0.0418962	Up
ECH1	10.6447	10.4008	0.0284615	Down
RBMS1	8.77185	8.89538	0.0452203	Up
MPC1	8.55564	8.39914	0.0295126	Down
CAMKK2	7.98387	8.37388	1.23724e-05	Up
PROK2	8.89109	9.93273	4.50864e-05	Up
MIR27A	6.157	6.41924	0.00263466	Up
ADAMTS13	6.35614	6.47936	0.00851174	Up
PPARD	7.09477	7.03276	0.0319832	Down
LCN2	8.42964	9.18118	0.00143	Up
TRIB2	8.83535	8.44628	4.71954e-05	Down
DHODH	6.57764	6.33788	2.8705e-06	Down
PDK4	7.48519	7.78438	0.00605683	Up
PTPN18	8.36404	8.52594	0.00719078	Up
ABCC5	7.27776	7.42739	0.0433481	Up
FURIN	7.89939	8.19729	0.000107147	Up
GALNT14	5.65235	6.22924	1.75976e-07	Up
MAPKAP1	8.92119	8.80099	0.000373885	Down
